# Supplementary material for: Assembly of Genome and Resequencing Provide Insights into Genetic Differentiation between Parents of Hulong Hybrid Grouper (Epinephelus fuscoguttatus ♀ × E. lanceolatus ♂)
Source: Int J Mol Sci. 2023 Jul 26;24(15):12007. doi: 10.3390/ijms241512007 (PMC10418399; doi:10.3390/ijms241512007)
Supplement: Supplementary file 1 [file ijms-24-12007-s001.zip]

Archive with 1 entries (1 files):
- ijms-2465881-supplementary.pdf
